# Supplementary material for: Comparison of BD MAX GBS and GenomEra GBS assays for rapid intrapartum PCR detection of vaginal carriage of group B streptococci
Source: PLoS One. 2019 Apr 16;14(4):e0215314. doi: 10.1371/journal.pone.0215314 (PMC6467400; doi:10.1371/journal.pone.0215314)
Supplement: S1 Dataset — (XLSX) [file pone.0215314.s001.xlsx]

## Sheet: Sheet1
Sample_name	Intrapartum_Culture Results	Culture Results	BD_Max Results	BD_Max 1. run	BD_Max2. run	GenomEra Results	GenomEra 1.run	GenomEra 2. run
109125	Negative	0	Negative	0		Negative	0
108939	Negative	0	Negative	0		Negative	0
109785	Negative	0	Negative	0		Negative	0
109369	Negative	0	Negative	0		Negative	0
109857	Negative	0	Negative	0		Negative	0
108919	Negative	0	Negative	0		Negative	0
108906	Negative	0	Negative	0		Negative	0
109914	Negative	0	Negative	0		Negative	0
109939	Negative	0	Negative	0		Negative	0
108852	Negative	0	Negative	0		Negative	0
108972	Negative	0	Negative	0		Negative	0
110135	Negative	0	Negative	0		Negative	0
109933	Negative	0	Negative	0		Negative	0
109913	Negative	0	Negative	0		Negative	0
108851	Negative	0	Negative	0		Negative	0
111484	Negative	0	Negative	0		Negative	0
109018	Negative	0	Negative	0		Negative	0
109781	Negative	0	Negative	0		Negative	0
109301	Negative	0	Negative	0		Negative	0
111490	Negative	0	Negative	0		Negative	0
108847	Negative	0	Negative	0		Negative	0
110071	Negative	0	Negative	0		Negative	0
109392	Negative	0	Negative	0		Negative	0
109550	Negative	0	Negative	0		Negative	0
111712	Negative	0	Negative	0		Negative	0
109744	Negative	0	Negative	0		Negative	0
109501	Negative	0	Negative	0		Negative	0
109093	Negative	0	Negative	0		Negative	0
109707	Negative	0	Negative	0		Negative	0
108946	Negative	0	Negative	0		Negative	0
111486	Negative	0	Negative	0		Negative	0
108883	Negative	0	Negative	0		Negative	0
109902	Negative	0	Negative	0		Negative	0
110116	Negative	0	Negative	0		Negative	0
109288	Negative	0	Negative	0		Negative	0
109394	Negative	0	Negative	0		Negative	0
109880	Negative	0	Negative	0		Negative	0
111635	Negative	0	Negative	0		Negative	0
111716	Positive	1	Negative	0		Negative	0
109895	Negative	0	Negative	0		Negative	0
109760	Negative	0	Negative	0		Negative	0
109780	Negative	0	Negative	0		Negative	0
109135	Negative	0	Negative	0		Negative	0
109782	Negative	0	Negative	0		Negative	0
109661	Negative	0	Negative	0		Negative	0
110115	Negative	0	Negative	0		Negative	0
109523	Negative	0	Negative	0		Negative	0
108921	Negative	0	Negative	0		Negative	0
109022	Negative	0	Negative	0		Negative	0
108973	Negative	0	Negative	0		Negative	0
109371	Negative	0	Negative	0		Negative	0
109908	Negative	0	Negative	0		Negative	0
109904	Negative	0	Negative	0		Negative	0
109705	Negative	0	Negative	0		Negative	0
109074	Negative	0	Negative	0		Negative	0
111467	Negative	0	Negative	0		Negative	0
108954	Negative	0	Negative	0		Negative	0
109139	Negative	0	Negative	0		Negative	0
108959	Negative	0	Negative	0		Negative	0
109740	Negative	0	Negative	0		Negative	0
110076	Negative	0	Negative	0		Negative	0
109086	Negative	0	Negative	0		Negative	0
109498	Negative	0	Negative	0		Negative	0
109088	Negative	0	Negative	0		Negative	0
109660	Negative	0	Negative	0		Negative	0
110062	Negative	0	Negative	0		Negative	0
109361	Negative	0	Negative	0		Negative	0
108937	Negative	0	Negative	0		Negative	0
109888	Negative	0	Negative	0		Negative	0
109912	Negative	0	Negative	0		Negative	0
109280	Negative	0	Negative	0		Negative	0
108965	Negative	0	Negative	0		Negative	0
108868	Negative	0	Negative	0		Negative	0
109881	Negative	0	Negative	0		Negative	0
108848	Negative	0	Negative	0		Negative	0
109020	Negative	0	Negative	0		Negative	0
109910	Negative	0	Negative	0		Negative	0
109277	Negative	0	Negative	0		Negative	0
109656	Positive	1	Negative	0		Negative	0
109874	Negative	0	Negative	0		Negative	0
110134	Negative	0	Negative	0		Negative	0
109140	Negative	0	Negative	0		Negative	0
108936	Negative	0	Negative	0		Negative	0
108920	Negative	0	Negative	0		Negative	0
111661	Negative	0	Negative	0		Negative	0
109680	Negative	0	Negative	0		Negative	0
110081	Negative	0	Negative	0		Negative	0
109363	Negative	0	Negative	0		Negative	0
109136	Negative	0	Negative	0		Negative	0
109783	Negative	0	Negative	0		Negative	0
109094	Negative	0	Negative	0		Negative	0
109117	Negative	0	Negative	0		Negative	0
111644	Negative	0	Negative	0		Negative	0
108955	Negative	0	Negative	0		Negative	0
109497	Negative	0	Negative	0		Negative	0
108971	Negative	0	Negative	0		Negative	0
109123	Negative	0	Negative	0		Negative	0
110118	Negative	0	Negative	0		Negative	0
109150	Negative	0	Negative	0		Negative	0
109268	Positive	1	Negative	0		Negative	0
109270	Negative	0	Negative	0		Negative	0
109704	Negative	0	Negative	0		Negative	0
109038	Negative	0	Negative	0		Negative	0
110063	Negative	0	Negative	0		Negative	0
109509	Negative	0	Negative	0		Negative	0
109923	Negative	0	Negative	0		Negative	0
109291	Negative	0	Negative	0		Negative	0
109790	Negative	0	Negative	0		Negative	0
111666	Negative	0	Negative	0		Negative	0
110138	Negative	0	Negative	0		Negative	0
109694	Negative	0	Negative	0		Negative	0
109304	Negative	0	Negative	0		Negative	0
109710	Negative	0	Negative	0		Negative	0
109789	Negative	0	Negative	0		Negative	0
109078	Negative	0	Negative	0		Negative	0
109963	Negative	0	Negative	0		Negative	0
109282	Negative	0	Negative	0		Negative	0
111482	Negative	0	Negative	0		Negative	0
109391	Negative	0	Negative	0		Negative	0
111483	Negative	0	Negative	0		Negative	0
108891	Negative	0	Negative	0		Negative	0
108855	Negative	0	Negative	0		Negative	0
108908	Negative	0	Negative	0		Negative	0
108884	Negative	0	Negative	0		Negative	0
109749	Negative	0	Negative	0		Negative	0
109956	Negative	0	Negative	0		Negative	0
109285	Negative	0	Negative	0		Negative	0
110082	Negative	0	Negative	0		Negative	0
109510	Negative	0	Negative	0		Negative	0
109791	Negative	0	Negative	0		Negative	0
109786	Negative	0	Negative	0		Negative	0
111489	Negative	0	Negative	0		Negative	0
109278	Negative	0	Negative	0		Negative	0
109955	Negative	0	Negative	0		Negative	0
109909	Negative	0	Negative	0		Negative	0
109300	Negative	0	Negative	0		Negative	0
111665	Negative	0	Negative	0		Negative	0
109962	Negative	0	Negative	0		Negative	0
109695	Negative	0	Negative	0		Negative	0
109479	Negative	0	Negative	0		Negative	0
110117	Negative	0	Negative	0		Negative	0
109127	Negative	0	Negative	0		Negative	0
111465	Negative	0	Negative	0		Negative	0
111480	Negative	0	Negative	0		Negative	0
109010	Negative	0	Negative	0		Negative	0
108867	Negative	0	Negative	0		Negative	0
109903	Negative	0	Negative	0		Negative	0
109464	Negative	0	Negative	0		Negative	0
110130	Negative	0	Negative	0		Negative	0
109494	Negative	0	Negative	0		Negative	0
108850	Negative	0	Negative	0		Negative	0
109520	Negative	0	Negative	0		Negative	0
109030	Negative	0	Negative	0		Negative	0
109752	Negative	0	Negative	0		Negative	0
109503	Negative	0	Negative	0		Negative	0
110091	Negative	0	Negative	0		Negative	0
108960	Negative	0	Negative	0		Negative	0
109126	Negative	0	Negative	0		Negative	0
110126	Negative	0	Negative	0		Negative	0
109138	Negative	0	Negative	0		Negative	0
108843	Negative	0	Negative	0		Negative	0
109444	Negative	0	Negative	0		Negative	0
109681	Negative	0	Negative	0		Negative	0
109915	Negative	0	Negative	0		Negative	0
109299	Negative	0	Negative	0		Negative	0
109496	Negative	0	Negative	0		Negative	0
109390	Negative	0	Negative	0		Negative	0
109011	Negative	0	Negative	0		Negative	0
108975	Negative	0	Negative	0		Negative	0
111658	Negative	0	Negative	0		Negative	0
109269	Negative	0	Negative	0		Negative	0
111667	Negative	0	Negative	0		Negative	0
109745	Negative	0	Negative	0		Negative	0
109305	Negative	0	Negative	0		Negative	0
109008	Negative	0	Negative	0		Negative	0
109739	Negative	0	Negative	0		Negative	0
108869	Negative	0	Negative	0		Negative	0
109876	Negative	0	Negative	0		Negative	0
109708	Negative	0	Negative	0		Negative	0
109165	Negative	0	Negative	0		Negative	0
109141	Negative	0	Negative	0		Negative	0
109468	Negative	0	Negative	0		Negative	0
108999	Negative	0	Negative	0		Negative	0
111463	Negative	0	Negative	0		Negative	0
108893	Negative	0	Negative	0		Negative	0
109499	Negative	0	Negative	0		Negative	0
111481	Negative	0	Negative	0		Negative	0
109019	Negative	0	Negative	0		Negative	0
109447	Negative	0	Negative	0		Negative	0
108857	Negative	0	Negative	0		Negative	0
109266	Negative	0	Negative	0		Negative	0
111485	Negative	0	Negative	0		Negative	0
109940	Negative	0	Negative	0		Negative	0
109279	Negative	0	Negative	0		Negative	0
109273	Negative	0	Negative	0		Negative	0
108899	Negative	0	Negative	0		Negative	0
109087	Negative	0	Negative	0		Negative	0
110067	Negative	0	Negative	0		Negative	0
108931	Positive	1	Negative	0		Negative	0
109894	Negative	0	Negative	0		Negative	0
109129	Negative	0	Negative	0		Negative	0
109522	Negative	0	Negative	0		Negative	0
108930	Negative	0	Negative	0		Negative	0
109077	Negative	0	Negative	0		Negative	0
108849	Negative	0	Negative	0		Negative	0
109924	Negative	0	Negative	0		Negative	0
108895	Negative	0	Negative	0		Negative	0
109551	Negative	0	Negative	0		Negative	0
109508	Negative	0	Negative	0		Negative	0
110129	Negative	0	Negative	0		Negative	0
109372	Negative	0	Negative	0		Negative	0
109596	Negative	0	Negative	0		Negative	0
109743	Negative	0	Negative	0		Negative	0
109543	Negative	0	Negative	0		Negative	0
109525	Negative	0	Negative	0		Negative	0
109016	Negative	0	Negative	0		Negative	0
109665	Negative	0	Negative	0		Negative	0
108984	Negative	0	Negative	0		Negative	0
109101	Negative	0	Negative	0		Negative	0
108897	Negative	0	Negative	0		Negative	0
109137	Positive	1	Negative	0		Negative	0
109471	Negative	0	Negative	0		Negative	0
109502	Negative	0	Negative	0		Negative	0
109164	Negative	0	Negative	0		Negative	0
111509	Negative	0	Negative	0		Negative	0
109964	Negative	0	Negative	0		Negative	0
109875	Negative	0	Negative	0		Negative	0
109877	Negative	0	Negative	0		Negative	0
108912	Negative	0	Negative	0		Negative	0
109378	Negative	0	Negative	0		Negative	0
108913	Negative	0	Negative	0		Negative	0
111659	Negative	0	Negative	0		Negative	0
108978	Negative	0	Negative	0		Negative	0
109481	Negative	0	Negative	0		Negative	0
109085	Negative	0	Negative	0		Negative	0
108945	Negative	0	Negative	0		Negative	0
109792	Negative	0	Negative	0		Negative	0
109750	Negative	0	Negative	0		Negative	0
110133	Negative	0	Negative	0		Negative	0
109869	Negative	0	Negative	0		Negative	0
109735	Negative	0	Negative	0		Negative	0
109659	Negative	0	Negative	0		Negative	0
109524	Negative	0	Negative	0		Negative	0
109788	Negative	0	Negative	0		Negative	0
109102	Negative	0	Negative	0		Negative	0
109682	Negative	0	Negative	0		Negative	0
109961	Negative	0	Negative	0		Negative	0
109662	Negative	0	Negative	0		Negative	0
109859	Negative	0	Negative	0		Negative	0
109284	Negative	0	Negative	0		Negative	0
109037	Negative	0	Negative	0		Negative	0
109889	Negative	0	Negative	0		Negative	0
109751	Negative	0	Negative	0		Negative	0
108974	Negative	0	Negative	0		Negative	0
110069	Negative	0	Negative	0		Negative	0
109009	Negative	0	Negative	0		Negative	0
109867	Negative	0	Negative	0		Negative	0
109075	Negative	0	Negative	0		Negative	0
111492	Negative	0	Negative	0	0	Positive	1	0	Discrepant results between BD_Max and GenomEra
109400	Positive	1	Positive	1	1	Negative	0	1
109177	Positive	1	Positive	1	Inhibited	Negative	0	Failed!
109191	Positive	1	Positive	1	0	Negative	0	0
109833	Negative	0	Positive	1	1	Negative	0	0
111288	Negative	0	Positive	1	1	Negative	0	0
109302	Positive	1	Positive	1	1	Negative	0	0
109714	Positive	1	Positive	1	1	Negative	0	1
109189	Positive	1	Positive	1	0	Negative	0	1
111262	Negative	0	Positive	1	0	Negative	0	0
108938	Positive	1	Positive	1	0	Negative	0	1
111616	Positive	1	Positive	1	0	Negative	0	0
109696	Negative	0	Positive	1	0	Negative	0	0
109846	Negative	0	Positive	1	1	Negative	0	0
109848	Negative	0	Positive	1	1	Negative	0	1
111618	Negative	0	Positive	1	0	Negative	0	Borderline
109193	Positive	1	Positive	1	1	Negative	0	1
110410	Positive	1	Positive	1	-	Negative	0	-
111452	Positive	1	Positive	1	0	Negative	0	0
111355	Positive	1	Positive	1	0	Negative	0	1
109287	Positive	1	Positive	1		Positive	1
109470	Positive	1	Positive	1		Positive	1
109900	Negative	0	Positive	1		Positive	1
111464	Negative	0	Positive	1		Positive	1
109081	Positive	1	Positive	1		Positive	1
110056	Positive	1	Positive	1		Positive	1
109040	Positive	1	Positive	1		Positive	1
110068	Negative	0	Positive	1		Positive	1
110407	Positive	1	Positive	1		Positive	1
110146	Positive	1	Positive	1		Positive	1
111633	Negative	0	Positive	1		Positive	1
111298	Negative	0	Positive	1		Positive	1
109559	Positive	1	Positive	1		Positive	1
109303	Positive	1	Positive	1		Positive	1
111594	Negative	0	Positive	1		Positive	1
110028	Positive	1	Positive	1		Positive	1
109469	Positive	1	Positive	1		Positive	1
108956	Negative	0	Positive	1		Positive	1
109484	Positive	1	Positive	1		Positive	1
108793	Negative	0	Positive	1		Positive	1
109847	Positive	1	Positive	1		Positive	1
109233	Positive	1	Positive	1		Positive	1
109364	Positive	1	Positive	1		Positive	1
111277	Positive	1	Positive	1		Positive	1
109966	Negative	0	Positive	1		Positive	1
109500	Positive	1	Positive	1		Positive	1
109128	Positive	1	Positive	1		Positive	1
111455	Positive	1	Positive	1		Positive	1
110193	Positive	1	Positive	1		Positive	1
111507	Positive	1	Positive	1		Positive	1
109352	Positive	1	Positive	1		Positive	1
108900	Positive	1	Positive	1		Positive	1
110428	Positive	1	Positive	1		Positive	1
109960	Negative	0	Positive	1		Positive	1
109560	Positive	1	Positive	1		Positive	1
109116	Positive	1	Positive	1		Positive	1
110025	Positive	1	Positive	1		Positive	1
110128	Positive	1	Positive	1		Positive	1
109079	Positive	1	Positive	1		Positive	1
109613	Positive	1	Positive	1		Positive	1
109482	Negative	0	Positive	1		Positive	1
108788	Positive	1	Positive	1		Positive	1
108905	Positive	1	Positive	1		Positive	1
109672	Positive	1	Positive	1		Positive	1
110148	Positive	1	Positive	1		Positive	1
109648	Negative	0	Positive	1		Positive	1
111436	Negative	0	Positive	1		Positive	1
110158	Positive	1	Positive	1		Positive	1
111526	Positive	1	Positive	1		Positive	1
109691	Positive	1	Positive	1		Positive	1
110238	Positive	1	Positive	1		Positive	1
109748	Positive	1	Positive	1		Positive	1
111524	Positive	1	Positive	1		Positive	1
110137	Positive	1	Positive	1		Positive	1
110157	Negative	0	Positive	1		Positive	1
111421	Positive	1	Positive	1		Positive	1
109868	Positive	1	Positive	1		Positive	1
110228	Positive	1	Positive	1		Positive	1
111363	Positive	1	Positive	1		Positive	1
110155	Positive	1	Positive	1		Positive	1
109271	Positive	1	Positive	1		Positive	1
110392	Positive	1	Positive	1		Positive	1
109333	Positive	1	Positive	1		Positive	1
108794	Positive	1	Positive	1		Positive	1
110167	Negative	0	Positive	1		Positive	1
111505	Positive	1	Positive	1		Positive	1
110426	Positive	1	Positive	1		Positive	1
108963	Positive	1	Positive	1		Positive	1
108958	Positive	1	Positive	1		Positive	1
109439	Negative	0	Positive	1		Positive	1
109619	Positive	1	Positive	1		Positive	1
110235	Positive	1	Positive	1		Positive	1
111306	Negative	0	Positive	1		Positive	1
110197	Positive	1	Positive	1		Positive	1
109999	Negative	0	Positive	1		Positive	1
109080	Positive	1	Positive	1		Positive	1
109842	Positive	1	Positive	1		Positive	1
111675	Positive	1	Positive	1		Positive	1
109377	Positive	1	Positive	1		Positive	1
108780	Positive	1	Positive	1		Positive	1
109264	Positive	1	Positive	1		Positive	1
109602	Positive	1	Negative	0		Negative	0
110005	Positive	1	Negative	0		Negative	0
110007	Positive	1	Negative	0		Negative	0
110033	Positive	1	Negative	0		Negative	0
110075	Positive	1	Negative	0		Negative	0
110174	Positive	1	Negative	0		Negative	0
111390	Positive	1	Negative	0		Negative	0
111512	Positive	1	Negative	0		Negative	0
111702	Positive	1	Negative	0		Negative	0
111728	Positive	1	Positive	1		Positive	1
111736	Positive	1	Positive	1		Positive	1
370		91		102			84		Positive
